# Supplementary material for: Normalizing HIF-1α Signaling Improves Cellular Glucose Metabolism and Blocks the Pathological Pathways of Hyperglycemic Damage
Source: Biomedicines. 2021 Sep 2;9(9):1139. doi: 10.3390/biomedicines9091139 (PMC8471680; doi:10.3390/biomedicines9091139)
Supplement: Supplementary file 1 [file biomedicines-09-01139-s001.zip]

Archive with 1 entries (1 files):
- biomedicines-1338225-supplementary.pdf
